# Supplementary material for: Silencing of STE20-type kinase STK25 in human aortic endothelial and smooth muscle cells is atheroprotective
Source: Commun Biol. 2022 Apr 19;5:379. doi: 10.1038/s42003-022-03309-9 (PMC9018782; doi:10.1038/s42003-022-03309-9)
Supplement: Supplementary file 4 — Supplementary Data 1 [file 42003_2022_3309_MOESM4_ESM.xlsx]

## Sheet: Fig. 1
Data Fig. 1a
NTC siRNA basal	STK25 siRNA basal	NTC siRNA treated	STK25 siRNA treated
1.72725	0.160533	1.56213	0.242794
0.66411	0.196027	0.881661	0.208976
1.10376	0.261503	1.85913	0.177046
1.18651	0.119836	0.800461	0.387089
0.903387	0.206839	0.973936	0.102632
0.736863	0.392501	1.15642	0.261114
	0.14461	1.23973	0.251185
	0.218221	1.16746
Data Fig. 1b
NTC siRNA basal	STK25 siRNA basal	NTC siRNA treated	STK25 siRNA treated
1.01247	0.142793	0.84007	0.081511
0.987527	0.145366	1.15993	0.113435
0.944347	0.194709	0.92139	0.142221
1.05565	0.194709	1.07861	0.187481
Data Fig. 1d
NTC siRNA basal	STK25 siRNA basal	NTC siRNA OA	STK25 siRNA OA	NTC siRNA treated	STK25 siRNA treated
0.321532	0.808056	2.36985	1.75222	3.03772	1.70554
0.693411	0.480393	2.93803	2.01162	3.38373	1.49803
1.47864	0.121958	6.04951	1.26005	3.56732	0.958887
1.12086	0.32542	3.74785	1.75896	3.69319	1.00441
0.961076	1.08731	2.90849	1.64785	3.19699	1.5144
1.42448	1.37624	2.34975	1.85568	2.91082	1.44574
Data Fig. 1e
NTC siRNA basal	STK25 siRNA basal	NTC siRNA OA	STK25 siRNA OA	NTC siRNA treated	STK25 siRNA treated
100.841	278.004	97.7537	214.126	75.6245	131.598
160.087	136.452	155.186	132.275	120.042	180.906
147.003	155.467	142.503	150.708	95.5532	154.053
129.332	129.295	125.372	125.337	97.7292	104.245
151.191	295.194	146.563	286.157	152.749	139.851
159.065	185.786	154.196	180.098	145.471	136.808
79.6319	142.704	77.1942	138.336	78.3587	108.709
131.541	227.403	127.514	220.442	109.401	187.686
110.578	124.242	107.193	120.438	112.959	99.0961
171.831	136.694	123.949	132.51	144.353	115.899
Data Fig. 1f
	NTC siRNA basal					STK25 siRNA basal					NTC siRNA treated					STK25 siRNA treated						Rate	NTC siRNA basal	STK25 siRNA basal	NTC siRNA treated	STK25 siRNA treated
sec	siC 1	siC 2	siC 3	siC 4	siC 5	siSTK25 1	siSTK25 2	siSTK25 3	siSTK25 4	siSTK25 5	siC 1	siC 2	siC 3	siC 4	siC 5	siSTK25 1	siSTK25 2	siSTK25 3	siSTK25 4	siSTK25 5			1893.82	3192.89	4140.6	4209.15
0	82914.6	127190	124810	106200	90289.1	145428	102414	83558.1	99081.1	90039.6	171696	192886	207528	211138	197231	178379	166360	152328	172808	179994			3109.97	2461.07	4720.11	4022.27
44.01	80232.8	141655	135409	108377	102652	138754	111435	89318.8	105802	103552	188178	212800	231196	222641	209458	187402	181906	176258	196651	204270			3097.31	2002.29	5076.44	3839.76
90.03	92517.8	151002	157918	115285	105455	146858	118395	97431.8	117673	108273	199107	231529	246596	243147	230703	202453	194741	189781	215641	217562			2443.42	2389.3	5014.26	4334.07
135.02	91931.4	157771	170884	120882	109361	144849	118267	96658.4	120168	112552	210233	241933	252062	253844	238977	206954	196927	195966	216268	221485			2210.34	2236.03	4721.42	4457.97
180.01	93793.1	166833	179758	117872	117656	148600	122385	99615.1	123427	120110	209059	240383	260440	260019	242403	207935	203107	198317	223749	231087
225.01	98511.5	171832	185600	115268	116787	151050	121022	103239	121911	123208	218369	244236	266299	269206	241692	212592	207812	199296	223792	237170
270	101603	176755	190222	116707	118441	159562	126133	102164	121345	124015	213263	248562	267500	266711	245199	210414	205666	203761	216619	231248
315	108290	183442	197761	123395	125128	166249	132820	108851	128033	130703	219590	254889	273828	273038	251527	216742	211994	210089	222947	237575
360	111173	186325	200644	126277	128011	169132	135703	111734	130915	133585	222113	257412	276350	275561	254049	219264	214516	212611	225469	240098
404.98	115426	190578	204897	130531	132264	173385	139956	115987	135169	137839	226006	261305	280244	279454	257943	223158	218410	216505	229363	243991
Data Fig. 1g
NTC siRNA basal	STK25 siRNA basal	NTC siRNA treated	STK25 siRNA treated
37.2869	46.3664	130.041	104.974
43.4873	36.5434	135.069	74.6607
46.3606	41.5229	128.482	97.6826
44.3378	52.5988	145.323	107.131
34.7146	91.6041	131.59	120.513
57.9421	86.1233	121.159	129.349
Data Fig. 1h
NTC siRNA basal	STK25 siRNA basal	NTC siRNA treated	STK25 siRNA treated
1.10359	0.171278	0.534479	0.381918
1.3339	0.721867	1.16676	0.503838
1.13797	0.41679	0.976236	0.516884
0.9225	0.261712	1.52757	0.565478
0.932104	0.451585	1.43611
0.694239		1.1103
Data Fig. 1i
NTC siRNA basal	STK25 siRNA basal	NTC siRNA treated	STK25 siRNA treated
0.942333	0.389551	1.40135	0.607427
1.05767	0.281961	0.598645	0.528966
1.04699	0.306365	1.03044	0.256828
0.953014	0.306365	0.969562	0.284202
Data Fig. 1k
NTC siRNA basal	STK25 siRNA basal	NTC siRNA OA	STK25 siRNA OA	NTC siRNA treated	STK25 siRNA treated
1.11072	0.53439	5.51351	1.40876	1.7142	1.15865
1.14105	0.327417	1.57818	0.970923	2.5469	1.33947
0.577292	0.293568	2.12496	1.47106	2.23422	1.75419
1.1321	0.352017	3.13957	1.33217	3.91574	1.69989
0.878231	0.59562	1.75077	1.54462	2.17794	1.3152
1.16061	1.01567	2.08423	1.11833	3.23632	1.40522
Data Fig. 1l
NTC siRNA basal	STK25 siRNA basal	NTC siRNA OA	STK25 siRNA OA	NTC siRNA treated	STK25 siRNA treated
99.9471	132.426	97.7743	150.801	87.3182	93.9561
94.4927	118.612	92.4385	116.034	85.7064	104.242
85.8044	112.192	83.9391	109.753	89.9424	104.657
77.4282	64.4867	75.745	83.0496	94.9261	86.3571
83.1633	104.688	81.3554	102.412	81.7859	102.356
90.3657	75.5834	88.4012	73.9402	94.9012	93.5333
64.5081	86.579	63.1057	84.6968	99.0865	106.322
56.1633	80.6304	54.9423	78.8776	77.6564	104.718
75.5288	110.309	73.8869	107.911	105.517	127.304
66.0779	83.0063	64.6415	81.2018	95.703	95.8913
Data Fig. 1m
	NTC siRNA basal					STK25 siRNA basal					NTC siRNA treated					STK25 siRNA treated						Rate	NTC siRNA basal	STK25 siRNA basal	NTC siRNA treated	STK25 siRNA treated
sec	siC 1	siC 2	siC 3	siC 4	siC 5	siSTK25 1	siSTK25 2	siSTK25 3	siSTK25 4	siSTK25 5	siC 1	siC 2	siC 3	siC 4	siC 5	siSTK25 1	siSTK25 2	siSTK25 3	siSTK25 4	siSTK25 5			1926.64	3984.89	7031.18	2584.84
0	88638.4	133354	106085	52425.9	68468.9	193451	152941	41248.9	98216.4	100355	309042	233462	369193	274432	242448	109973	258522	128092	154374	194833			2803.94	3290.97	5202.74	6177.33
44.01	85808.3	120509	103677	50747.8	65878.3	177809	146468	44186.3	116184	108763	317955	230183	424560	263682	276794	116609	282030	141736	170666	219628			2289.98	1055.03	9259.61	3024.78
90.03	85650	124668	99384.8	47619.5	62491.5	166700	144872	56994	123576	123350	322212	238724	456295	271487	299253	122371	293388	138518	188338	233718			1116.99	2503.53	5997.04	3802.8
135.02	80793.7	113106	99729.7	47025.2	58789.7	160574	139935	55550.2	133850	118323	317070	247796	489668	261541	314903	121487	299786	142733	192677	244991			1458.06	2462.73	6062.93	4801.33
180.01	80491.1	111906	99205.8	45531.1	55426.6	157025	138288	51439.1	134832	117978	311952	259406	511772	260405	333610	125438	303778	142534	198994	253176
225.01	76529	106280	96146.5	40483.5	54219	151749	133014	50773	146507	119221	313802	253698	538955	257604	343868	124289	302503	150047	198740	263857
270	79562.4	101262	94699.1	44204.9	51576.9	145012	129716	45392.4	146504	112937	313640	247581	553789	256573	363642	122007	303076	141952	218361	270348
315	70741.9	99416.9	92187.7	44478.9	50114.4	139182	130494	43018.9	155987	112692	306698	258090	574898	251725	366439	125784	293296	145071	213160	271362
360	74385.1	94319.6	89660.6	37886.1	41854.6	131496	126255	37182.1	150901	112584	298528	259085	583368	246811	383481	125911	294552	143901	218658	274678
404.98	72229.6	96435.6	88794.4	38722.1	44311.1	127549	123023	34878.6	152449	109098	285423	257420	601344	240010	375856	125436	288080	147032	210637	270337
Data Fig. 1n
NTC siRNA basal	STK25 siRNA basal	NTC siRNA treated	STK25 siRNA treated
62.9471	61.0447	173.597	102.073
34.8686	49.3889	135.789	114.909
52.978	62.1275	137.209	117.804
87.9044	85.8994	135.863	116.948
124.465	108.777	154.481	123.629
94.4862	102.54	151.559	130.488

## Sheet: Fig. 2
Data Fig. 2a
NTC siRNA basal	STK25 siRNA basal	NTC siRNA treated	STK25 siRNA treated
0.14135	0.415968	0.387719	0.484954
0.223823	0.105278	0.892412	0.828127
0.335286	0.421325	1.32845	0.962008
0.373833	0.461	1.87762	0.335103
0.389998	0.074488	1.25845	0.486682
0.229831	0.167689	0.882101	0.766768
0.462965	0.412444	0.921933	0.373678
0.206407	0.470386	0.709659	0.251816
0.230882	0.434987	0.953351	0.822102
0.282847	0.126338	1.16016	0.464654
0.211257	0.156099	0.616484	1.04373
0.256384	0.164177	0.45094	0.746853
0.302758	0.391601	1.60711	0.530462
0.311437	0.522004	1.65278	0.931321
0.323059	0.571773	0.784536	0.483438
0.256384	0.17711	0.751961	0.510201
0.448989	0.463836	0.960387	0.505968
0.311437	0.0590707	0.521077	0.587008
0.264692	0.220698	0.523661	0.901707
0.256384	0.446905	1.38256	0.619757
0.0693183	0.104708	0.574763	0.898381
0.150917	0.163193	0.693886	0.554058
0.277204	0.427133	1.19105	0.830848
0.332328	0.44756	1.32259	0.598348
0.3509	0.677306	0.642763	0.387701
0.158634	0.156923	1.04824	0.900788
0.348712	0.467457	0.885714	0.257692
0.101142	0.128061	0.85805	0.326943
0.202081	0.189772	0.747899	1.0138
0.312722	0.478003	0.501157	0.716569
Data Fig. 2b
NTC siRNA basal	STK25 siRNA basal	NTC siRNA treated	STK25 siRNA treated
0.732165	0.677131	1.97073	0.928135
0.733144	0.695206	2.32262	1.14367
0.903432	0.780359	2.68967	1.17128
1.00919	1.03109	2.76042	1.49114
1.25767	1.16709	2.87827	1.6674
1.3644	1.18218	2.92146	2.42915
Data Fig. 2c
MCP-1					IL-1β					IL-8					TNFα
NTC siRNA basal	STK25 siRNA basal	NTC siRNA treated	STK25 siRNA treated		NTC siRNA basal	STK25 siRNA basal	NTC siRNA treated	STK25 siRNA treated		NTC siRNA basal	STK25 siRNA basal	NTC siRNA treated	STK25 siRNA treated		NTC siRNA basal	STK25 siRNA basal	NTC siRNA treated	STK25 siRNA treated
2.87537	4.92995	7.95579	2.80066		9.39094	11.0639	12.8275	12.6953		3.25268	3.18212	3.03781	2.72471		50.9065	65.7734	32.8539	58.8709
3.13686	5.19144	3.65985	2.01618		10.4647	7.05951	15.0732	12.547		2.8083	2.662	3.07882	2.80042		55.6852	20.1108	37.1016	57.278
2.91273	4.33226	5.97592	6.46155		11.6986	10.174	13.6416	13.5852		3.859	3.14759	3.4994	3.10253		39.2254	43.4731	71.083	25.4204
0.783436	2.50181	4.59375	2.83802		11.5503	10.4706	14.2712	8.24599		3.78518	2.91005	3.60393	3.05331		45.5969	50.9065	34.9777	23.2966
5.04202	2.53917	8.47877	4.8926		11.5563	11.3605	15.5666	8.98754		3.19302	2.94044	3.54009	3.09521		51.4375			20.6418
6.46155	3.54778	12.5879	6.31212							3.48423	2.96288	3.67242	3.42484
5.71443	5.30351	15.8005	1.67998							3.38408	2.90968	3.53375	3.22157
4.85524	4.44432	12.177	6.57362							2.89348	2.69894	3.18044	3.27248
Data Fig. 2d
NTC siRNA basal	STK25 siRNA basal	NTC siRNA treated	STK25 siRNA treated
0.937894	0.492828	1.50114	1.30332
0.473168	0.520485	1.59255	0.796166
1.47126	0.863809	2.18468	1.56967
1.47515	1.13349	2.37384	0.829377
0.83063	0.661525	1.74087	1.44086
0.811894	0.820208	1.40077	1.18911
Data Fig. 2e
COL1					COL3					ELN					FBN1
NTC siRNA basal	STK25 siRNA basal	NTC siRNA treated	STK25 siRNA treated		NTC siRNA basal	STK25 siRNA basal	NTC siRNA treated	STK25 siRNA treated		NTC siRNA basal	STK25 siRNA basal	NTC siRNA treated	STK25 siRNA treated		NTC siRNA basal	STK25 siRNA basal	NTC siRNA treated	STK25 siRNA treated
0.758265	0.644756	1.60731	1.61119		0.809739	0.533893	1.93341	0.973644		1.71769	0.310223	2.15678	1.01697		0.844797	0.984865	2.80965	1.26534
0.897057	1.14773	1.1532	1.72709		0.95985	1.08382	1.18318	1.1944		0.826621	0.425207	3.01555	0.702932		1.06399	1.13635	1.71173	1.65857
0.884761	1.30904	6.27119	2.21775		1.1473	1.03383	1.51134	1.30027		1.0721	0.950548	4.41282	2.15318		1.12984	0.937212	1.95577	4.11332
0.903508	1.05247	1.41562	7.95731		1.01948	0.907862	2.49883	2.79014		1.2193	0.543378	2.70602	2.74545		0.841241	0.79523	4.59639	4.99809
0.924926	0.724146	3.2729	5.8793		1.08337	0.685467	1.11319	2.53637		1.1625	0.402618	3.51126	1.53238		1.04563	1.26894	1.40635	1.92594
0.982658	1.66524	1.10791	4.57484		1.15328	1.07121	0.688719	2.62148		0.992893	0.41146	1.15067	1.96981		0.96875	0.806417	1.55699	1.23942
0.880983	1.1463	0.972661	2.80701		1.01601	0.838234	1.39762	1.42441		1.02103	0.402603	1.49686	0.691005		0.840957	0.947265	3.01629	2.17674
1.05128	1.28897	1.83849	1.4792		0.737834	1.0103	1.9982	0.675365		0.696328	0.376344	2.11265	0.748146		1.13212	1.01815	1.78856	2.37585
1.41686	1.04107	2.18991	1.75393		0.931215	0.90961	5.4475	1.21881		0.885992	0.347718	2.56689	2.24895		1.18538	1.1324	1.26799	0.979277
1.39461	1.36645	8.45822	2.28424		1.04769	1.18967	1.4032	1.5346		0.778798	0.602242	4.43099	1.44322		1.0697	1.19808
1.10568	1.15317	1.75114	1.26497		1.20131	0.898267	0.972624	2.75419		1.29741	0.750787	7.01414	0.651543		1.06605	0.805033
	1.30904	1.0693			1.00205	0.870352		0.957147		0.73337	0.3585	4.05427			0.897877
Data Fig. 2f
NTC siRNA basal	STK25 siRNA basal	NTC siRNA treated	STK25 siRNA treated
9.6476	9.8824	13.0807	9.59052
9.35442	9.52037	11.4152	10.6975
9.76655	9.0615	12.2935	9.94661
9.74127	9.8539	12.1669	10.2354
12.3959	9.1358	12.1651	10.4098
8.85125	9.4441	10.8274	10.2142
8.74835	10.2246	10.2591	10.4198
9.59622	10.5059	10.4619	9.42502
Data Fig. 2g
NTC siRNA basal	STK25 siRNA basal	NTC siRNA treated	STK25 siRNA treated
0.506852	0.277138	0.72113	1.49338
0.64895	0.293068	0.887689	0.82224
0.812237	0.825668	1.65977	1.34933
0.844993	1.22819	1.88768	0.900389
0.89004	1.40755	0.815413	0.547018
0.64895	0.318937	1.42423	1.49864
1.48506	1.03768	1.17011	0.350106
0.844993	0.0984665	1.12824	0.45314
0.676833	0.409575	0.965385	1.75594
0.64895	0.985693	0.621383	1.12011
0.313791	0.18308	0.472172	0.704523
0.54491	0.297112	1.1803	1.34367
0.938953	0.955583	1.89808	1.63545
1.1043	1.01933	2.98457	0.465555
1.17916	1.93492	1.77519	0.707406
0.563507	0.28444	1.16462	1.21865
1.56614	1.08368	1.22551	0.525053
0.492457	0.227512	0.910234	0.34155
0.566786	0.352106	1.27413	1.33116
0.739792	1.11873	1.6078	0.670881
0.142882	1.13286	0.77873	1.82767
0.338488	0.122948	0.554669	1.17916
0.719917	0.304443	2.42045	0.781479
0.926972	1.3283	2.5115	1.56614
1.00381	0.143302	1.01889	0.701998
0.358787	0.258315	0.971286	0.746952
0.994558	1.11846	1.2851	0.739792
0.215278	1.37193	0.648146	0.880172
0.479751	1.21273	0.65163	1.50065
0.849905	0.254393	1.99528	0.938953
Data Fig. 2h
NTC siRNA basal	STK25 siRNA basal	NTC siRNA treated	STK25 siRNA treated
0.687854	0.54767	2.52647	2.09191
1.8534	1.26613	3.54277	1.92489
0.458742	0.324554	1.45225	1.04856
0.893086	0.584227	2.41858	1.28148
0.963531	1.05794	3.28715	1.71405
1.14338	0.993136	3.93809	1.38572
Data Fig. 2i
MCP-1					IL-1β					IL-8					TNFα
NTC siRNA basal	STK25 siRNA basal	NTC siRNA treated	STK25 siRNA treated		NTC siRNA basal	STK25 siRNA basal	NTC siRNA treated	STK25 siRNA treated		NTC siRNA basal	STK25 siRNA basal	NTC siRNA treated	STK25 siRNA treated		NTC siRNA basal	STK25 siRNA basal	NTC siRNA treated	STK25 siRNA treated
2.80066	1.56791	21.4413	9.26325		10.9156	9.8774	15.9284	9.58078		2.00567	2.119	3.46108	3.1894		17.987	12.6774	31.261	24.3585
3.28629	2.53917	9.97301	5.8265		12.1021	9.72909	16.848	10.174		2.39273	2.07653	3.19663	2.50926		13.7393	11.6155	44.004	23.8276
4.66846	1.56791	7.99314	10.0477		12.8436	9.13585	12.6004	11.8054		3.64041	2.6164	3.08413	2.9742		16.9251	23.8276	24.3585	19.5799
1.71734	2.46446	5.67707	7.80636		12.8436	9.43247	12.1198	12.2504		2.58506	2.4504	2.94054	3.00949		21.1728	17.987	27.0133	29.1372
11.4673	1.53056	17.7057	6.34948		9.58078	7.65275	13.1224	12.6953		2.32686	3.04267	3.764	3.13604			25.4204	39.7564	78.5164
3.65985	5.67707	10.1598	7.58223							2.69916	2.53972	3.35854	3.54251
1.53056	9.78623	17.3695	5.78914							2.55913	1.73189	3.46799	2.72657
2.50181	0.783436	10.5334	10.1224							1.52045	1.59677	2.19558	2.57168
Data Fig. 2j
NTC siRNA basal	STK25 siRNA basal	NTC siRNA treated	STK25 siRNA treated
0.937007	1.61464	2.67649	1.92273
0.423383	1.04566	3.98609	1.64039
1.42752	0.960536	1.99484	1.73326
0.960952	0.699641	1.10891	1.07223
1.19494	1.16012	2.57639	1.59175
1.0562	0.803295	2.52244	1.22436
Data Fig. 2k
COL1					COL3					ELN					FBN1
NTC siRNA basal	STK25 siRNA basal	NTC siRNA treated	STK25 siRNA treated		NTC siRNA basal	STK25 siRNA basal	NTC siRNA treated	STK25 siRNA treated		NTC siRNA basal	STK25 siRNA basal	NTC siRNA treated	STK25 siRNA treated		NTC siRNA basal	STK25 siRNA basal	NTC siRNA treated	STK25 siRNA treated
0.707694	0.614186	1.57617	1.84852		1.10531	0.699552	3.79116	0.432531		0.585439	0.441116	1.5851	1.49606		1.05264	0.819224	4.03324	1.48784
1.87871	0.581802	2.14634	2.01189		1.78488	0.719818	4.8769	0.37919		0.721935	0.360633	0.878846	0.305306		1.04411	1.09732	9.57058	1.11211
0.677045	1.41188	3.07289	1.72201		0.79751	1.39597	3.90595	1.40278		1.9542	0.324925	0.789458	0.319658		0.523353	1.3776	9.90255	1.95293
2.43946	1.66229	1.65319	1.19321		1.93834	0.881433	3.72378	1.33248		1.37987	0.139946	0.337718	0.197967		0.957845	0.825635	7.73532	1.96343
0.949179	0.473754	1.16537	0.945452		0.734709	0.498018	2.81902	1.18922		1.6957	0.699301	0.661945	0.932681		0.63858	0.366834	3.89526	2.18359
1.36752	1.55752	1.12077	1.08613		1.4532	1.1433	2.60615	1.22486		1.15797	1.06076	0.568575	0.173608		1.59447	0.744517	4.34496	1.86261
1.35411	0.621919	1.37854	0.929591		1.1382	0.669681	1.69603	1.18297		0.635851	0.569369	1.07421	0.327625		0.898738	0.587859	2.87585	1.82397
0.610617	0.477751	2.14352	1.3245		0.904079	0.557282	1.44824	1.31757		0.702768	0.973845	0.818176	0.309457		1.57131	0.496042	2.36475	1.61852
0.424307	0.560411	1.78469	1.19385		0.576995	0.539979	1.3857	1.6392			0.357569	0.573632			1.22085	0.476553	2.73175	1.53423
	0.51016	2.24433			0.517247	0.541397	1.38285	1.83863			0.424594				1.03394	0.710871	2.91513	1.6139
	0.549376	1.80851				0.326737	1.30673	2.33551								0.353484	2.32921	1.54822
	0.247123					0.373495		2.32834								0.503497		2.09189
Data Fig. 2l
NTC siRNA basal	STK25 siRNA basal	NTC siRNA treated	STK25 siRNA treated
14.585	15.0143	14.7271	15.305
12.8613	12.7937	16.2428	14.4716
13.6082	14.2149	14.6711	13.8874
14.5425	14.5934	15.5504	14.6853
12.8794	14.2759	15.5449	14.6704
13.9021	13.7724	15.9758	14.1692
14.6895	14.3869	15.6208	14.0721
14.7041	14.995	15.73	14.7202

## Sheet: Fig. 3
Data Fig. 3a
hASMCs					hAECs
NTC siRNA basal	STK25 siRNA basal	NTC siRNA treated	STK25 siRNA treated		NTC siRNA basal	STK25 siRNA basal	NTC siRNA treated	STK25 siRNA treated
1.74439	1.72748	21.887	16.4836		0.840935	0.974536	8.01678	5.59379
1.42404	2.03574	26.5818	7.11583		0.331182	0.750425	10.6301	10.0728
0.789116	0.736096	28.5866	15.849		0.696391	0.485917	12.3843	4.67985
0.607615	0.440873	22.5809	20.497		0.956984	1.40909	9.76223	4.51482
0.29206	2.46169	36.3996	29.8857		0.638198	0.969508	23.4007	9.80562
1.14278	2.00536	36.9986	25.3926		2.53631	0.893338	13.6945	4.30688
Data Fig. 3b
hASMCs					hAECs
NTC siRNA basal	STK25 siRNA basal	NTC siRNA treated	STK25 siRNA treated		NTC siRNA basal	STK25 siRNA basal	NTC siRNA treated	STK25 siRNA treated
0.682311	0.776886	1.62873	4.26004		1.50438	0.335322	4.755	2.47916
0.713109	0.602988	1.37211	1.04891		1.10523	0.689893	2.81869	1.36853
0.674432	0.817706	3.83998	1.61334		0.374208	1.54456	4.63978	1.67892
0.929977	0.246098	2.66028	1.97477		1.7397	0.849746	6.23282	1.38962
0.766365	0.380167	7.36473	1.39291		1.16195	0.739095	4.2523	1.82424
0.624305	0.288642	10.0852	2.21411		0.114533	0.420491	3.67406	4.27364
0.540193	0.772226	10.9451	1.1862
3.06931	0.646438	2.1248	0.537486
Data Fig. 3c
hASMCs					hAECs
NTC siRNA basal	STK25 siRNA basal	NTC siRNA treated	STK25 siRNA treated		NTC siRNA basal	STK25 siRNA basal	NTC siRNA treated	STK25 siRNA treated
0.210561	1.13658	11.2152	6.56145		3.015	1.77321	4.18436	1.27675
0.137997	0.608699	5.97829	3.65373		2.18563	0.129983	9.85047	1.7877
0.227414	0.86713	6.07951	5.89123		0.0676477	0.272822	4.88331	4.2885
4.48036	1.89686	7.80806	1.17447		0.32367	0.194914	7.78841	3.25516
0.63222	1.67727	8.2912	3.32769		0.16514	0.237699	20.2396	3.04051
0.311448	1.65381	5.66977	2.37785		0.242911	0.983146	21.6452	7.60717
Data Fig. 3d
NTC siRNA basal	STK25 siRNA basal	NTC siRNA treated	STK25 siRNA treated
1.02297	0.967896	1.62927	1.3369
0.834917	1.2231	1.33273	0.811753
1.42776	1.20359	1.44231	1.02143
1.18708	0.636615	1.74997	1.81854
1.37605	0.358084	2.19868	0.755116
1.03938	0.281806	1.25434	1.8881
1.59013	0.836865	1.27522	0.9903
0.841751	0.856957	1.12586	0.280741
0.858413	0.585165	1.82403	0.893298
1.11362	0.648748	1.4149	0.817019
1.0941	0.804907	0.900566	0.836865
0.527132	0.53159	1.28643	0.856957
0.783815	0.53859	1.55819	1.16831
0.707536	0.815237	1.37013	0.689724
0.727382	0.773774	1.42776	0.72963
0.747474	0.599428	1.18708	1.7115
0.719412	0.432682	1.37605	0.648074
0.95808	0.687888	1.03938	1.78106
1.06766	0.668374	1.59013	0.883257
1.37532	0.636615	0.841751	0.173698
Data Fig. 3e
NTC siRNA basal	STK25 siRNA basal	NTC siRNA treated	STK25 siRNA treated
0.885615	1.07796	0.967749	0.982367
0.957773	1.33503	0.959397	0.993968
1.10278	1.70325	1.05313	1.31206
0.955684	1.16102	0.862877	0.925986
1.21346	0.820418	0.990023	0.951044
0.962877	1.04872	0.910673	0.87355
0.990951	1.23852	1.06265	1.2522
0.893271	0.982367	0.853364	0.904872
0.885615	0.993968	0.758005	1.20116
0.957773	1.31206	0.910673	0.860557
1.10278	0.925986	1.06265	1.08886
0.955684	0.951044	0.853364	1.27865
1.21346	1.10557	1.07796	1.02251
0.962877	1.2522	1.33503	1.03411
0.990951	0.904872	0.720418	1.3522
0.893271	1.1181	0.775174	0.966125
0.967749	1.37517	1.16102	0.991183
0.959397	0.992575	0.820418	0.913689
1.05313	1.74339	0.816705	1.29234
1.0949		1.23852	0.945012
Data Fig. 3f
NTC siRNA basal	STK25 siRNA basal	NTC siRNA treated	STK25 siRNA treated
0.748024	0.72661	1.07922	1.11151
0.902528	0.560913	1.08824	1.07478
0.863691	0.710323	1.03494	1.06002
1.28902	1.02459	1.16303	1.09298
0.884943	0.586058	0.969787	0.940067
0.973161	0.974816	1.14084	1.00609
1.06508	0.662855	1.75418	0.776479
1.09084	0.437491	1.02968	1.21893
0.748024	0.592547	0.969787	0.586058
0.902528	0.601566	1.14084	0.974816
0.863691	0.548259	1.75418	0.662855
1.28902	0.676353	1.02968	0.437491
0.884943	0.483109	1.10262	1.30388
0.973161	0.65416	1.25712	1.26715
1.06508	1.2675	1.21828	1.25238
1.09084	0.543003	1.64361	1.48002
1.07922	1.37551	1.23954	1.13243
1.08824	0.560913	1.32775	1.19846
1.03494	0.710323	1.41967	0.968846
1.16303	1.02459	1.12098	1.4113
Data Fig. 3g
NTC siRNA basal	STK25 siRNA basal	NTC siRNA treated	STK25 siRNA treated
1.14409	1.0463	0.902711	1.02467
1.02099	1.09025	0.939298	1.05182
0.88062	0.844263	0.978876	0.942749
0.886143	0.937687	0.989231	1.02582
1.00718	0.998435	1.02674	0.976805
0.961388	0.984629	0.914216	0.948962
0.953794	0.894197	0.928713	0.873027
0.868425	0.917438	0.895347	0.826315
1.21727	1.07115	1.06655	0.998435
1.09416	1.10774	0.954025	0.984629
0.953794	1.14731	0.968521	0.894197
0.959317	1.15767	1.16526	0.917438
1.08035	1.19518	0.913986	1.09071
1.03456	1.08265	1.02099	0.887754
1.02697	1.09715	0.88062	1.00879
0.941599	1.06379	0.886143	1.09186
0.942519	1.0463	1.00718	1.04285
0.979106	1.09025	0.961388	1.015
1.01868	0.844263	0.953794	1.16917
1.02904	0.937687	0.868425	0.892356

## Sheet: Fig. 4
Data Fig. 4a
hASMCs					hAECs
NTC siRNA basal	STK25 siRNA basal	NTC siRNA treated	STK25 siRNA treated		NTC siRNA basal	STK25 siRNA basal	NTC siRNA treated	STK25 siRNA treated
0.901819	0.979028	11.5429	4.34053		1.30603	0.913305	7.50551	0.921197
1.17355	0.432302	27.1622	4.82934		0.866754	0.859542	3.9444	1.37024
0.619748	0.779458	10.4397	8.79383		1.82223	0.723426	3.97106	1.74539
0.980695	0.726116	22.0541	8.49389		0.580606	1.0897	3.71454	1.72713
1.57378	0.661482	16.3966	10.7725		0.892455	0.83589	6.90432	1.69078
0.750406	1.55668	16.4505	11.8104		0.531932	0.56268	7.11446	2.54814
Data Fig. 4b
hASMCs					hAECs
NTC siRNA basal	STK25 siRNA basal	NTC siRNA treated	STK25 siRNA treated		NTC siRNA basal	STK25 siRNA basal	NTC siRNA treated	STK25 siRNA treated
0.911059	0.743414	6.09676	4.72274		1.26854	0.772155	7.26051	0.926819
0.704588	0.293071	15.6903	2.27251		1.05934	1.59072	4.19356	3.20009
1.10752	0.51493	21.7728	4.35469		1.36904	0.701507	4.39632	4.01164
1.2752	0.475065	14.0778	4.98574		1.08416	1.13602	4.28509	2.22435
1.30501	0.657502	17.6406	3.54297		0.549183	0.90462	17.0611	2.88109
0.696621	0.357023	25.2241	6.70121		0.669739	1.14967	9.49049	2.94389
Data Fig. 4c
hASMCs					hASMCs					hASMCs
CHOP					EDEM1					BIP
NTC siRNA basal	STK25 siRNA basal	NTC siRNA treated	STK25 siRNA treated		NTC siRNA basal	STK25 siRNA basal	NTC siRNA treated	STK25 siRNA treated		NTC siRNA basal	STK25 siRNA basal	NTC siRNA treated	STK25 siRNA treated
1.12185	0.535615	3.2042	0.887078		1.20164	0.623894	2.11073	0.760492		2.67693	1.21473	2.76955	0.898097
1.95371	0.364781	1.79167	1.36894		1.14141	0.592517	1.75789	1.53823		1.04834	0.902038	1.01839	1.01555
1.98179	0.936493	1.33119	1.18433		0.97846	1.47696	1.47644	1.32586		0.665959	0.612805	1.35889	0.809337
0.406573	0.762013	1.40197	1.03197		1.15897	0.900798	1.51605	1.29775		0.850726	0.785955	1.30681	0.382772
0.566251	1.46308	2.77329	1.50999		0.894311	1.03822	1.34162	1.35528		0.85636	0.736174	1.19768	0.98788
		1.28932	1.4424		0.718915		1.64522	1.28773		0.734459	0.990617	0.92481	0.869708
hAECs					hAECs					hAECs
CHOP					EDEM1					BIP
NTC siRNA basal	STK25 siRNA basal	NTC siRNA treated	STK25 siRNA treated		NTC siRNA basal	STK25 siRNA basal	NTC siRNA treated	STK25 siRNA treated		NTC siRNA basal	STK25 siRNA basal	NTC siRNA treated	STK25 siRNA treated
1.40033	2.60024	1.17478	1.30018		1.25996	0.542435	1.25048	1.09396		0.609108	0.778177	0.920926	0.617119
1.29724	1.21428	1.59853	0.834205		1.00913	0.881365	1.16586	0.513603		1.08239	0.971503	0.777702	0.485233
0.490598	0.595172	2.17999	0.851877		0.474817	1.19538	1.29862	0.69282		0.903534	1.23633	1.01242	0.645791
0.660879	2.0967	1.57878	1.00623		1.04248	0.910844	1.03723	1.05252		0.899496	0.40016	0.726404	0.375908
1.69785	0.856726	1.15731	1.25589		1.58892	0.384938	1.25309	0.911278		1.07125	0.633434	0.816256	0.290698
	0.749173					0.712188	1.56942			1.74216	0.974685	0.857875

## Sheet: Fig. 5
Data Fig. 5a
WT	KO		WT	TG
27.2703	9.18467		23.2013	72.845
34.2148	28.8255		24.0423	72.38
28.687	3.76		33.4188	76.0522
36.7873	22.9132		41.2017	71.9058
31.7208	5.477		23.3487	81.152
31.215	22.2697		17.3738	28.9162
38.7528	6.08933			34.8882
Data Fig. 5b
WT	KO		WT	TG
52.9938	15.6787		38.1472	63.767
49.653	17.1595		42.1618	55.5377
41.4078	20.4592		28.7653	64.5465
54.53	16.213		50.1045	55.9135
25.0557	10.9492		41.2778	63.9778
35.3123	11.6143		29.566	56.6808
54.6145	12.4443			48.524
Data Fig. 5c
WT	KO		WT	TG
47.4635	12.873		34.6798	53.9623
35.2617	27.9688		29.9813	54.8502
30.6642	9.17117		34.5612	46.1987
46.8837	27.4387		36.1603	56.6367
24.7405	10.0495		29.6352	49.684
22.3387	12.3712		37.5062	62.3722
49.7153	8.00567			48.2277
Data Fig. 5d
WT	KO		WT	TG
37.0753	10.1745		29.7435	44.0037
36.4818	14.4727		19.0438	44.4845
32.0752	13.4162		28.1507	48.672
32.2453	8.49		28.2243	56.3357
28.23	12.1247		26.3345	48.093
32.4887	8.154		22.6438	49.8433
29.2897	8.5545			21.8308

## Sheet: Fig. 6
Data Fig. 6a
NTC siRNA basal	STK25 siRNA basal	NTC siRNA treated	STK25 siRNA treated
1.79832	0.744946	0.535529	0.668081
0.649952	0.952443	0.878634	0.479012
0.826076	0.366184	1.51741	1.02564
0.413888	0.557758	0.679077	0.451416
1.31179	0.93914	1.22301	0.149706
0.999973	1.03349	1.77542	0.51589
Data Fig. 6b
NTC siRNA basal	STK25 siRNA basal	NTC siRNA treated	STK25 siRNA treated
0.898214	0.282753	0.992132	0.392656
0.920195	0.337705	1.03609	0.418634
0.98314	0.353691	1.06207	0.463594
1.10303	0.387661	1.11602	0.481579
1.01511	0.361684	1.02111	0.439615
0.976146	0.352691	0.997128	0.375671
0.982141	0.378669	1.05008	0.460597
1.12202	0.307731	1.13201	0.453603
Data Fig. 6c
6h					12h					24h
NTC siRNA basal	STK25 siRNA basal	NTC siRNA treated	STK25 siRNA treated		NTC siRNA basal	STK25 siRNA basal	NTC siRNA treated	STK25 siRNA treated		NTC siRNA basal	STK25 siRNA basal	NTC siRNA treated	STK25 siRNA treated
0.837867	0.312544	1.06766	0.706217		0.558139	0.46753	1.10873	0.670458		0.849069	0.779765	1.09389	0.842193
0.880603	0.477106	1.12314	0.765999		0.859109	0.647781	1.14528	0.722795		1.02822	0.570738	1.08077	0.913108
0.926584	0.500433	1.24825	0.826216		1.01306	0.727562	1.24153	0.897024		1.25965	0.699157	1.1585	0.813576
0.961045	0.7053	1.30252	0.860669		1.06663	0.878664	1.2575	1.02131		0.736604	0.809111	1.21723	1.14556
1.1067	0.740557	1.30802	1.00832		1.09657	0.904908	1.32606	1.18237		1.07229	0.941354	1.16525	1.02443
1.2872	0.884846	1.59512	1.40141		1.4065	0.990162	1.33849	1.22194		1.05417	0.891839	1.21272	1.12337
Data Fig. 6d
NTC siRNA basal	STK25 siRNA basal	NTC siRNA treated	STK25 siRNA treated
0.18102	0.306557	1.35062	0.345054
0.719599	0.10262	1.03753	0.128992
1.29057	0.15289	0.944739	0.0627756
1.28231	0.133093	1.26509	0.0665389
1.52029	0.0614284	0.533981	0.020852
1.00621	0.0602423	0.837521	0.0437687
Data Fig. 6e
SPP1					RUNX2
NTC siRNA basal	STK25 siRNA basal	NTC siRNA treated	STK25 siRNA treated		NTC siRNA basal	STK25 siRNA basal	NTC siRNA treated	STK25 siRNA treated
1.3504	0.588901	0.886944	0.85832		2.1002	0.718458	2.41915	0.45389
1.1278	0.522915	1.07817	0.588318		1.24561	0.265976	0.762341	0.655431
1.03321	1.01117	0.759394	0.648503		0.628903	0.159521	1.00422	0.480911
1.06191	1.17484	1.18312	0.697093		0.837055	0.552338	0.884384	0.849471
0.819778	1.30046	1.30401	0.692749		0.72614	0.642371	0.838305	0.549855
0.730015
Data Fig. 6f
SPP1					RUNX2
NTC siRNA basal	STK25 siRNA basal	NTC siRNA treated	STK25 siRNA treated		NTC siRNA basal	STK25 siRNA basal	NTC siRNA treated	STK25 siRNA treated
0.905848	0.897916	0.698895	0.70761		1.09972	0.57875	0.77722	0.6862
0.883214	1.04086	1.16228	1.13427		0.906435	0.731252	1.40246	0.674846
1.21094	0.476678	1.25846	1.4888		0.993845	0.227508	0.693985	0.580056
0.735258	0.298132	0.653761	0.661697		1.80241	1.02392	1.08678	0.318635
0.961933	0.925424	1.06516	0.655317		0.307349	0.181507	0.591136	1.02424
1.30281	0.431385	0.72135	0.282183		0.890238	0.558097	0.741848	0.0777842
1.51125	0.0941973	0.436818	0.269121		0.331333	0.199592	0.677309	0.366933
1.29996	0.422811	1.29385	0.188795		1.11978	0.240348	1.0323	0.742663
0.188795	0.187038	0.741002	0.265543		1.54888	1.38808	1.11305	0.879122
1.7816	0.968882	1.63109	1.26124		0.661906	0.47526	0.606106	0.788309
0.772179	0.422127	1.08911	0.562472		0.962365	1.06596	1.09026	0.862913
0.446221		0.661937	0.477251		1.37573	1.13355	0.783737	0.729987
